# Supplementary material for: Illumina SBS Sequencing and DNBSEQ Perform Similarly for Single-Cell Transcriptomics
Source: Genes (Basel). 2024 Nov 6;15(11):1436. doi: 10.3390/genes15111436 (PMC11594097; doi:10.3390/genes15111436)
Supplement: Supplementary file 1 [file genes-15-01436-s001.zip]

Archive with 5 entries (5 files):
- genes-3244835 - supplemental figure 1 with legend.pdf
- Table S1 top_pval_mgi.csv
- Table S2 top_pval_illumina.csv
- Table S3 top_logFC_mgi.csv
- Table S4 top_logFC_illumina.csv
