# Supplementary material for: Illumina SBS Sequencing and DNBSEQ Perform Similarly for Single-Cell Transcriptomics
Source: Genes (Basel). 2024 Nov 6;15(11):1436. doi: 10.3390/genes15111436 (PMC11594097; doi:10.3390/genes15111436)
Supplement: Supplementary file 1 [file genes-15-01436-s001.zip › Table S1 top_pval_mgi.csv]

	p_val	avg_log2FC	pct.1	pct.2	p_val_adj
C4b	0	2.39828426692339	0.761	0.396	0
Serpina3n	9.19004067493221e-208	1.60128741754238	0.357	0.082	2.16839009725025e-203
Neat1	1.09934476247445e-151	0.751970372111492	0.979	0.936	2.59390396705846e-147
Cd63	4.41976138484138e-147	0.747991614891521	0.981	0.94	1.04284269875332e-142
Cntn4	6.19333961052416e-145	-0.845839010144149	0.204	0.479	1.46131848110318e-140
H2-D1	1.34644401201547e-136	0.903555511363984	0.299	0.08	3.17693464635049e-132
Cela1	5.4265671535829e-124	0.470342780728663	0.382	0.156	1.28039851988789e-119
Cd9	4.00499872693128e-121	0.507360831812663	0.995	0.998	9.44979449619436e-117
Tagln2	1.54277550402379e-115	0.358912993201393	0.128	0.005	3.64017880174414e-111
Stat3	1.65694505661279e-103	0.586586341623198	0.587	0.425	3.90956186107787e-99
B2m	2.13026785672863e-103	0.557520825454117	0.31	0.111	5.0263670079512e-99
