# Supplementary material for: Illumina SBS Sequencing and DNBSEQ Perform Similarly for Single-Cell Transcriptomics
Source: Genes (Basel). 2024 Nov 6;15(11):1436. doi: 10.3390/genes15111436 (PMC11594097; doi:10.3390/genes15111436)
Supplement: Supplementary file 1 [file genes-15-01436-s001.zip › Table S2 top_pval_illumina.csv]

	p_val	avg_log2FC	pct.1	pct.2	p_val_adj
C4b	0	2.50252186133259	0.782	0.423	0
Serpina3n	2.04023625331178e-212	1.79102677546656	0.379	0.093	4.81393743968915e-208
Neat1	9.1839214674585e-152	0.751360808116518	0.98	0.94	2.16694627024683e-147
Cd63	2.3581894897109e-151	0.748444057296817	0.983	0.947	5.56414810097286e-147
H2-D1	6.42223545395648e-142	1.01709964344136	0.331	0.096	1.51532645536103e-137
Cela1	1.86508505008403e-133	0.518370254767282	0.414	0.174	4.40066817567326e-129
Cntn4	9.09341770703643e-132	-0.794251479554655	0.205	0.469	2.14559190797524e-127
Cd9	2.1296791444056e-128	0.53921631429881	0.996	0.997	5.02497794122502e-124
Tagln2	4.47960245093203e-109	0.347592479302307	0.129	0.007	1.05696219829741e-104
B2m	1.56198574744908e-105	0.673002506522908	0.352	0.14	3.6855053711061e-101
Stat3	2.52403198488004e-102	0.574090226727279	0.582	0.425	5.95545346832445e-98
