# Supplementary material for: Illumina SBS Sequencing and DNBSEQ Perform Similarly for Single-Cell Transcriptomics
Source: Genes (Basel). 2024 Nov 6;15(11):1436. doi: 10.3390/genes15111436 (PMC11594097; doi:10.3390/genes15111436)
Supplement: Supplementary file 1 [file genes-15-01436-s001.zip › Table S3 top_logFC_mgi.csv]

	p_val	avg_log2FC	pct.1	pct.2	p_val_adj
C4b	0	2.39828426692339	0.761	0.396	0
Serpina3n	9.19004067493221e-208	1.60128741754238	0.357	0.082	2.16839009725025e-203
Klk6	1.91912918814018e-69	1.54670501945757	0.361	0.197	4.52818531941676e-65
H2-D1	1.34644401201547e-136	0.903555511363984	0.299	0.08	3.17693464635049e-132
Kirrel3	2.65459885237684e-35	0.894561762115142	0.677	0.606	6.26352599218316e-31
Cntn4	6.19333961052416e-145	-0.845839010144149	0.204	0.479	1.46131848110318e-140
Fxyd1	3.74242111791817e-87	0.769767207398238	0.183	0.048	8.83024262772793e-83
Apod	6.0382634072866e-31	0.755982263311512	0.998	0.999	1.42472825094927e-26
Neat1	1.09934476247445e-151	0.751970372111492	0.979	0.936	2.59390396705846e-147
Cd63	4.41976138484138e-147	0.747991614891521	0.981	0.94	1.04284269875332e-142
Fabp5	5.92523971221934e-51	0.73907758302119	0.962	0.955	1.39806031009815e-46
