# Supplementary material for: Illumina SBS Sequencing and DNBSEQ Perform Similarly for Single-Cell Transcriptomics
Source: Genes (Basel). 2024 Nov 6;15(11):1436. doi: 10.3390/genes15111436 (PMC11594097; doi:10.3390/genes15111436)
Supplement: Supplementary file 1 [file genes-15-01436-s001.zip › Table S4 top_logFC_illumina.csv]

	p_val	avg_log2FC	pct.1	pct.2	p_val_adj
C4b	0	2.50252186133259	0.782	0.423	0
Serpina3n	2.04023625331178e-212	1.79102677546656	0.379	0.093	4.81393743968915e-208
Klk6	1.54063712602113e-66	1.58633815834963	0.368	0.207	3.63513329884685e-62
H2-D1	6.42223545395648e-142	1.01709964344136	0.331	0.096	1.51532645536103e-137
Kirrel3	3.51857785215502e-35	0.916886961237101	0.667	0.596	8.30208444215976e-31
Fxyd1	7.00267390552684e-87	0.894080130216866	0.199	0.058	1.65228090800906e-82
Cntn4	9.09341770703643e-132	-0.794251479554655	0.205	0.469	2.14559190797524e-127
Apod	5.40535030491112e-31	0.769180687575886	0.998	0.999	1.27539240444378e-26
Fabp5	3.52280693762153e-53	0.753102266079353	0.968	0.958	8.31206296931799e-49
Neat1	9.1839214674585e-152	0.751360808116518	0.98	0.94	2.16694627024683e-147
Cd63	2.3581894897109e-151	0.748444057296817	0.983	0.947	5.56414810097286e-147
